# Supplementary material for: Pollinator declines: reconciling scales and implications for ecosystem services
Source: F1000Res. 2013 Jul 2;2:146. [Version 1] doi: 10.12688/f1000research.2-146.v1 (PMC3892917; doi:10.12688/f1000research.2-146.v1)
Supplement: Northeastern North American bee species information on population trends and ecosystem services delivered — Regional-scale trend from Bartomeus et al. (2013) in relative abundance calculated over the period 1870-2011. Local-scale status from Burkle et al. (2013) shows extinction or persistence in Carleville, Illinois. Ecosystem Service Provider is classified in non-ESP (not ecosystem-service providers to the studied crops), ESP (occasionally ecosystem-service providers to the studied crops), and main ESP (among the species cumulatively responsible for 90% of the pollinator visitation to at least one of the studied crop) according to data from Garibaldi et al. (2013). See main article for references. [file f1000research-2-1455-s0000.tgz]

Archive with 1 entries (1 files):
- Bartomeus_data.csv
