# Supplementary material for: Pollinator declines: reconciling scales and implications for ecosystem services
Source: F1000Res. 2013 Jul 2;2:146. [Version 1] doi: 10.12688/f1000research.2-146.v1 (PMC3892917; doi:10.12688/f1000research.2-146.v1)
Supplement: Northeastern North American bee species information on population trends and ecosystem services delivered — Regional-scale trend from Bartomeus et al. (2013) in relative abundance calculated over the period 1870-2011. Local-scale status from Burkle et al. (2013) shows extinction or persistence in Carleville, Illinois. Ecosystem Service Provider is classified in non-ESP (not ecosystem-service providers to the studied crops), ESP (occasionally ecosystem-service providers to the studied crops), and main ESP (among the species cumulatively responsible for 90% of the pollinator visitation to at least one of the studied crop) according to data from Garibaldi et al. (2013). See main article for references. [file f1000research-2-1455-s0000.tgz › Bartomeus_data.csv]

ID	Genus species	Regional-scale trend	Local-scale status	Ecosystem service provider (ESP)
92	Bombus_borealis	-0.03937448	NA	non-ESP
203	Macropis_patellata	-0.030380308	NA	non-ESP
210	Megachile_inermis	-0.03017954	Extinct	non-ESP
27	Andrena_erythrogaster	-0.023947977	Extinct	non-ESP
211	Megachile_latimanus	-0.023043346	NA	non-ESP
194	Lasioglossum_truncatum	-0.022820962	Extinct	ESP
255	Osmia_lignaria	-0.022480745	Extinct	non-ESP
212	Megachile_melanophaea	-0.020571178	NA	non-ESP
261	Peponapis_pruinosa	-0.020115353	NA	Main ESP
201	Macropis_ciliata	-0.018769253	NA	non-ESP
97	Bombus_pensylvanicus	-0.018272365	Persistent	non-ESP
122	Colletes_validus	-0.0151382	NA	Main ESP
100	Bombus_ternarius	-0.014235921	NA	non-ESP
202	Macropis_nuda	-0.013638293	NA	non-ESP
113	Coelioxys_rufitarsis	-0.012700625	NA	non-ESP
67	Andrena_sigmundi	-0.011897823	NA	non-ESP
208	Megachile_frigida	-0.011600874	NA	non-ESP
24	Andrena_distans	-0.011591379	Persistent	non-ESP
33	Andrena_geranii	-0.011531319	Persistent	non-ESP
222	Melissodes_druriella	-0.011330871	NA	non-ESP
183	Lasioglossum_perpunctatum	-0.011170717	NA	non-ESP
152	Lasioglossum_cinctipes	-0.010818915	Persistent	ESP
75	Andrena_w-scripta	-0.010433394	NA	non-ESP
26	Andrena_erigeniae	-0.010035925	Persistent	non-ESP
65	Andrena_salictaria	-0.009966692	Extinct	non-ESP
110	Coelioxys_modesta	-0.009596247	NA	non-ESP
12	Andrena_barbilabris	-0.009546248	NA	non-ESP
168	Lasioglossum_imitatum	-0.009487686	Persistent	Main ESP
205	Megachile_brevis	-0.009312265	Extinct	ESP
216	Megachile_relativa	-0.0093094	NA	non-ESP
170	Lasioglossum_leucocomum	-0.00910649	NA	ESP
61	Andrena_regularis	-0.008851079	NA	non-ESP
57	Andrena_placata	-0.008813872	NA	non-ESP
90	Bombus_auricomus	-0.008687354	Extinct	non-ESP
124	Epeolus_scutellaris	-0.008668915	NA	non-ESP
111	Coelioxys_octodentata	-0.008455984	NA	non-ESP
102	Bombus_vagans	-0.008133948	Persistent	Main ESP
41	Andrena_integra	-0.007940926	NA	non-ESP
89	Bombus_ashtoni	-0.007936066	NA	non-ESP
248	Osmia_atriventris	-0.007909653	Extinct	non-ESP
132	Halictus_rubicundus	-0.00757582	Persistent	ESP
13	Andrena_bisalici	-0.007482678	NA	non-ESP
123	Epeolus_pusillus	-0.007416016	NA	non-ESP
207	Megachile_centuncularis	-0.007403977	NA	non-ESP
16	Andrena_brevipalpis	-0.00736652	NA	non-ESP
101	Bombus_terricola	-0.00709727	NA	non-ESP
22	Andrena_crataegi	-0.007046342	NA	non-ESP
215	Megachile_pugnata	-0.007045733	NA	non-ESP
52	Andrena_nubecula	-0.006827311	NA	non-ESP
116	Colletes_compactus	-0.006774526	NA	non-ESP
17	Andrena_canadensis	-0.006659505	NA	non-ESP
77	Andrena_ziziae	-0.006647745	NA	non-ESP
119	Colletes_kincaidii	-0.006421527	NA	non-ESP
184	Lasioglossum_pilosum	-0.006378966	Extinct	Main ESP
166	Lasioglossum_heterognathum	-0.006117318	NA	non-ESP
197	Lasioglossum_vierecki	-0.006073827	NA	non-ESP
9	Andrena_asteris	-0.005759002	NA	non-ESP
44	Andrena_melanochroa	-0.005707368	NA	non-ESP
46	Andrena_miranda	-0.005579703	NA	non-ESP
94	Bombus_fervidus	-0.005052822	NA	Main ESP
262	Perdita_octomaculata	-0.005007872	NA	non-ESP
36	Andrena_hirticincta	-0.004804587	NA	non-ESP
18	Andrena_carlini	-0.004675239	Persistent	ESP
25	Andrena_dunningi	-0.004456735	Extinct	non-ESP
220	Melissodes_bimaculata	-0.003943542	NA	Main ESP
42	Andrena_mandibularis	-0.003936285	Persistent	ESP
88	Bombus_affinis	-0.003915706	NA	non-ESP
270	Sphecodes_dichrous	-0.00378128	Extinct	non-ESP
99	Bombus_sandersoni	-0.003453663	NA	ESP
68	Andrena_simplex	-0.003304602	NA	non-ESP
273	Sphecodes_ranunculi	-0.003268508	Extinct	non-ESP
8	Andrena_arabis	-0.003242472	Persistent	non-ESP
47	Andrena_miserabilis	-0.003174422	Persistent	non-ESP
51	Andrena_nivalis	-0.003079024	NA	non-ESP
28	Andrena_erythronii	-0.003047647	Persistent	non-ESP
118	Colletes_inaequalis	-0.002993549	Persistent	Main ESP
140	Hylaeus_mesillae	-0.002907947	NA	ESP
15	Andrena_bradleyi	-0.002710858	NA	Main ESP
72	Andrena_vicina	-0.002632971	NA	Main ESP
190	Lasioglossum_smilacinae	-0.002598823	NA	ESP
235	Nomada_illinoensis	-0.002538515	Extinct	non-ESP
31	Andrena_fragilis	-0.002288831	NA	non-ESP
58	Andrena_platyparia	-0.002018341	NA	non-ESP
138	Hylaeus_affinis	-0.001993734	Extinct	ESP
21	Andrena_commoda	-0.001940996	NA	non-ESP
200	Lasioglossum_zephyrum	-0.001790658	Persistent	ESP
40	Andrena_imitatrix	-0.001703916	Persistent	ESP
49	Andrena_nasonii	-0.001647877	Persistent	non-ESP
114	Coelioxys_sayi	-0.001463199	Extinct	ESP
30	Andrena_forbesii	-0.001449431	Persistent	non-ESP
213	Megachile_mendica	-0.001447286	Extinct	ESP
20	Andrena_ceanothi	-0.001441959	NA	non-ESP
219	Megachile_texana	-0.00135361	NA	ESP
5	Andrena_algida	-0.001310729	NA	non-ESP
23	Andrena_cressonii	-0.00120254	Persistent	ESP
74	Andrena_virginiana	-0.001117329	NA	non-ESP
45	Andrena_milwaukeensis	-0.000930181	NA	non-ESP
55	Andrena_persimulata	-0.000594025	NA	non-ESP
80	Anthophora_terminalis	-0.000553044	Extinct	non-ESP
32	Andrena_frigida	-0.00028738	NA	non-ESP
70	Andrena_thaspii	-0.000223106	NA	non-ESP
134	Hoplitis_pilosifrons	-9.18E-06	Extinct	ESP
14	Andrena_braccata	0.000162437	NA	non-ESP
155	Lasioglossum_coriaceum	0.000204349	Persistent	ESP
173	Lasioglossum_macoupinense	0.000238046	Persistent	non-ESP
120	Colletes_simulans	0.000448207	NA	non-ESP
267	Sphecodes_confertus	0.000753691	NA	non-ESP
133	Heriades_carinatus	0.00130065	NA	ESP
153	Lasioglossum_coeruleum	0.001313426	Persistent	ESP
249	Osmia_bucephala	0.001559574	Persistent	non-ESP
256	Osmia_pumila	0.001987883	Persistent	ESP
64	Andrena_rugosa	0.002038661	Persistent	non-ESP
54	Andrena_perplexa	0.002302597	NA	non-ESP
35	Andrena_hippotes	0.002420824	NA	non-ESP
135	Hoplitis_producta	0.002503859	NA	ESP
221	Melissodes_desponsa	0.002558078	NA	non-ESP
209	Megachile_gemula	0.002574743	NA	ESP
158	Lasioglossum_divergens	0.003024287	NA	non-ESP
69	Andrena_spiraeana	0.00314987	NA	ESP
62	Andrena_robertsonii	0.00317736	NA	non-ESP
179	Lasioglossum_oenotherae	0.003272735	NA	non-ESP
176	Lasioglossum_nymphaearum	0.003534523	NA	Main ESP
115	Colletes_americanus	0.00364666	NA	non-ESP
233	Nomada_denticulata	0.003839379	Persistent	non-ESP
129	Halictus_confusus	0.004072953	Extinct	Main ESP
84	Augochlorella_aurata	0.004179893	Persistent	Main ESP
50	Andrena_nigrihirta	0.004282498	NA	non-ESP
226	Nomada_articulata	0.00464679	NA	ESP
6	Andrena_alleghaniensis	0.004911788	NA	non-ESP
4	Agapostemon_virescens	0.005228195	Extinct	ESP
1	Agapostemon_sericeus	0.00543929	Extinct	ESP
83	Augochlora_pura	0.005692726	Persistent	Main ESP
172	Lasioglossum_lineatulum	0.005728599	NA	ESP
157	Lasioglossum_cressonii	0.005985636	Persistent	ESP
230	Nomada_cressonii	0.006172167	Persistent	non-ESP
279	Xylocopa_virginica	0.006340384	NA	Main ESP
98	Bombus_perplexus	0.006346597	NA	Main ESP
86	Augochloropsis_metallica	0.006448342	Persistent	Main ESP
96	Bombus_impatiens	0.006660438	Persistent	Main ESP
266	Sphecodes_aroniae	0.00666193	NA	ESP
182	Lasioglossum_pectorale	0.006975187	Extinct	ESP
2	Agapostemon_splendens	0.007275249	Extinct	ESP
130	Halictus_ligatus	0.007303591	Persistent	ESP
104	Calliopsis_andreniformis	0.00730407	NA	ESP
263	Pseudopanurgus_andrenoides	0.007510474	NA	non-ESP
174	Lasioglossum_mitchelli	0.008766268	NA	Main ESP
91	Bombus_bimaculatus	0.009019245	Persistent	Main ESP
143	Lasioglossum_acuminatum	0.009210831	NA	ESP
19	Andrena_carolina	0.009515962	NA	ESP
236	Nomada_imbricata	0.009751568	NA	non-ESP
63	Andrena_rufosignata	0.009884413	NA	non-ESP
3	Agapostemon_texanus	0.010098079	NA	ESP
206	Megachile_campanulae	0.010498382	NA	non-ESP
268	Sphecodes_coronus	0.010913102	NA	non-ESP
269	Sphecodes_davisii	0.011250396	NA	non-ESP
162	Lasioglossum_foxii	0.011787933	Persistent	non-ESP
108	Chelostoma_philadelphi	0.012419936	Persistent	non-ESP
195	Lasioglossum_versans	0.012679807	NA	non-ESP
107	Ceratina_strenua	0.013012536	NA	Main ESP
188	Lasioglossum_quebecense	0.013317692	NA	non-ESP
71	Andrena_tridens	0.013571885	NA	non-ESP
240	Nomada_maculata"	0.013805899	NA	non-ESP
192	Lasioglossum_tegulare	0.014008644	Persistent	Main ESP
93	Bombus_citrinus	0.01478747	NA	ESP
141	Hylaeus_modestus	0.014901618	Persistent	non-ESP
106	Ceratina_dupla_sensu_lato	0.015110167	Persistent	non-ESP
175	Lasioglossum_nigroviride	0.015538489	NA	non-ESP
53	Andrena_nuda	0.017400404	Extinct	non-ESP
244	Nomada_pygmaea	0.017842611	NA	ESP
178	Lasioglossum_obscurum	0.01932081	Persistent	ESP
105	Ceratina_calcarata_dupla_miqmaki	0.019378518	NA	Main ESP
163	Lasioglossum_fuscipenne	0.019457575	NA	ESP
293	Nomada_luteoloides	0.020473609	Persistent	non-ESP
121	Colletes_thoracicus	0.021733425	NA	ESP
60	Andrena_pruni	0.021998436	Persistent	non-ESP
199	Lasioglossum_weemsi	0.023401159	NA	Main ESP
177	Lasioglossum_oblongum	0.023937754	NA	ESP
95	Bombus_griseocollis	0.024520225	Persistent	Main ESP
149	Lasioglossum_bruneri	0.025422623	NA	ESP
146	Lasioglossum_anomalum	0.027002002	NA	non-ESP
160	Lasioglossum_ephialtum	0.028259715	NA	ESP
214	Megachile_petulans	0.028885497	NA	non-ESP
271	Sphecodes_heraclei	0.030372709	NA	non-ESP
191	Lasioglossum_subviridatum	0.040903019	NA	Main ESP
228	Nomada_bella	0.046803768	NA	non-ESP
196	Lasioglossum_versatum	0.048842042	Persistent	Main ESP
131	Halictus_parallelus	0.102169252	NA	ESP
